# Supplementary material for: Radiomic-Based Machine Learning Classifiers for HPV Status Prediction in Oropharyngeal Cancer: A Systematic Review and Meta-Analysis
Source: Diagnostics (Basel). 2025 Dec 24;16(1):68. doi: 10.3390/diagnostics16010068 (PMC12785904; doi:10.3390/diagnostics16010068)
Supplement: Supplementary file 1 [file diagnostics-16-00068-s001.zip]

Archive with 1 entries (1 files):
- diagnostics-4033951-PRISMA_2020_checklist.pdf
